# Supplementary material for: Orthogonal analysis of variants in APOE gene using in-silico approaches reveals novel disrupting variants
Source: Front Bioinform. 2023 Apr 6;3:1122559. doi: 10.3389/fbinf.2023.1122559 (PMC10117898; doi:10.3389/fbinf.2023.1122559)
Supplement: Supplementary file 1 [file Table3.CSV]

Supplementary Table 3. Predictions made by DynaMut2 for all possible SAVs in APOE
Mutation	Chain	DynaMut2_Prediction
L159S	A	-3.9
L166S	A	-3.89
L55S	A	-3.89
L78S	A	-3.87
L78G	A	-3.81
L166G	A	-3.8
L173S	A	-3.77
W44N	A	-3.77
W44S	A	-3.74
L159D	A	-3.73
W44T	A	-3.73
L115S	A	-3.72
L166D	A	-3.72
L122S	A	-3.71
L159G	A	-3.71
L55D	A	-3.71
L89S	A	-3.71
L69S	A	-3.69
L162S	A	-3.68
L55E	A	-3.68
L78D	A	-3.68
L133S	A	-3.67
L96S	A	-3.67
W44D	A	-3.67
L151S	A	-3.66
L55N	A	-3.64
L173D	A	-3.63
L55G	A	-3.63
W44E	A	-3.63
L159E	A	-3.62
L69G	A	-3.62
F51D	A	-3.61
L115G	A	-3.61
L122G	A	-3.61
L166T	A	-3.61
L81G	A	-3.61
L166N	A	-3.6
L78N	A	-3.6
L159N	A	-3.59
L159T	A	-3.59
L89G	A	-3.59
L122D	A	-3.58
L96G	A	-3.58
V74G	A	-3.58
W44Q	A	-3.58
Y180S	A	-3.58
L162G	A	-3.57
L55T	A	-3.57
W38G	A	-3.57
Y180N	A	-3.57
L151G	A	-3.56
L155S	A	-3.56
M126G	A	-3.56
L173G	A	-3.55
L177S	A	-3.55
V129S	A	-3.55
V74S	A	-3.55
F51G	A	-3.54
L155G	A	-3.54
L162D	A	-3.54
L78T	A	-3.54
L89D	A	-3.54
L96D	A	-3.54
L122T	A	-3.53
L133G	A	-3.53
L69D	A	-3.53
W44G	A	-3.53
W52N	A	-3.53
L115D	A	-3.52
L122E	A	-3.52
L81S	A	-3.52
Y180D	A	-3.52
L166E	A	-3.51
W52S	A	-3.51
Y92S	A	-3.51
L81D	A	-3.5
L78E	A	-3.49
M82G	A	-3.49
W52T	A	-3.49
L151D	A	-3.48
W52D	A	-3.48
L69T	A	-3.47
L89E	A	-3.47
L96E	A	-3.47
Y54S	A	-3.47
F51S	A	-3.46
L115E	A	-3.46
L115T	A	-3.46
L155D	A	-3.46
M86G	A	-3.46
W52Q	A	-3.46
Y180G	A	-3.46
F51E	A	-3.45
L133D	A	-3.45
L166A	A	-3.45
L173T	A	-3.45
L69E	A	-3.45
L78A	A	-3.45
W52G	A	-3.45
Y136N	A	-3.45
L55Q	A	-3.44
L133T	A	-3.43
L159A	A	-3.43
W38A	A	-3.43
Y136S	A	-3.43
Y54D	A	-3.43
L151E	A	-3.42
L162T	A	-3.42
L177D	A	-3.42
L177G	A	-3.42
V58D	A	-3.42
L55A	A	-3.41
Y136D	A	-3.41
Y180T	A	-3.41
L173N	A	-3.39
L155E	A	-3.38
L162E	A	-3.37
L173E	A	-3.37
L159Q	A	-3.36
M126A	A	-3.36
W52E	A	-3.36
Y92G	A	-3.36
L89T	A	-3.35
W44A	A	-3.35
L96T	A	-3.34
Y180A	A	-3.34
V74D	A	-3.32
Y136G	A	-3.32
Y136Q	A	-3.32
L166Q	A	-3.31
Y136T	A	-3.31
L122A	A	-3.29
L133E	A	-3.29
L78Q	A	-3.29
Y136E	A	-3.28
Y180E	A	-3.28
F51T	A	-3.27
W38S	A	-3.26
W44K	A	-3.26
W57G	A	-3.26
L173A	A	-3.25
Y136A	A	-3.25
L133N	A	-3.23
L81E	A	-3.21
Y54E	A	-3.2
W57S	A	-3.17
Y92T	A	-3.17
L177E	A	-3.12
L100G	A	-3.09
L167G	A	-3.09
L69C	A	-3.08
V58S	A	-3.08
L166C	A	-3.07
L122C	A	-3.06
L111G	A	-3.01
Y180Q	A	-3
L159C	A	-2.98
L173C	A	-2.95
Y54N	A	-2.94
F51N	A	-2.93
Y92D	A	-2.93
V129G	A	-2.91
V65D	A	-2.89
W44R	A	-2.89
L69N	A	-2.87
Y92N	A	-2.86
M126S	A	-2.85
L162A	A	-2.84
L89N	A	-2.83
L61G	A	-2.8
L115A	A	-2.78
L173Q	A	-2.78
V74K	A	-2.78
V140G	A	-2.77
Y54G	A	-2.77
V65G	A	-2.76
L122N	A	-2.75
L155T	A	-2.75
V58G	A	-2.75
L69A	A	-2.74
W52A	A	-2.73
M82A	A	-2.72
F51A	A	-2.71
M126D	A	-2.68
L167S	A	-2.67
W38T	A	-2.67
F51Q	A	-2.65
L122Q	A	-2.64
L48D	A	-2.64
V129D	A	-2.64
V65S	A	-2.64
L48G	A	-2.63
T85G	A	-2.63
L78C	A	-2.59
L261G	A	-2.57
V140K	A	-2.57
L81T	A	-2.56
W44H	A	-2.56
W44V	A	-2.56
V129K	A	-2.54
W57T	A	-2.54
V74N	A	-2.53
Y92A	A	-2.53
L177T	A	-2.52
L55C	A	-2.51
L133Q	A	-2.5
L96N	A	-2.5
M126C	A	-2.5
V74C	A	-2.5
V65K	A	-2.49
V74T	A	-2.49
W38V	A	-2.49
W44P	A	-2.49
L177N	A	-2.48
L115C	A	-2.47
L115N	A	-2.47
Y92Q	A	-2.47
Y54T	A	-2.46
V58K	A	-2.44
W38P	A	-2.44
Y54Q	A	-2.44
L151T	A	-2.43
L286G	A	-2.42
L297G	A	-2.42
L69Q	A	-2.42
Y92E	A	-2.42
L115Q	A	-2.41
L133C	A	-2.41
L81C	A	-2.4
L48E	A	-2.38
L81A	A	-2.38
W52K	A	-2.38
W57A	A	-2.38
L155C	A	-2.37
L155N	A	-2.37
L96C	A	-2.37
L162Q	A	-2.36
L89C	A	-2.36
M86A	A	-2.36
L232G	A	-2.34
L279G	A	-2.34
L89Q	A	-2.34
V140D	A	-2.34
F51K	A	-2.32
L162N	A	-2.32
L111S	A	-2.31
L96Q	A	-2.31
L111W	A	-2.3
L133A	A	-2.3
M82D	A	-2.3
V58N	A	-2.3
L167W	A	-2.29
L96A	A	-2.29
V129N	A	-2.29
M290G	A	-2.28
T75G	A	-2.28
F51L	A	-2.27
L151W	A	-2.27
L48S	A	-2.27
L69W	A	-2.27
L81V	A	-2.27
L100V	A	-2.26
L100W	A	-2.26
L151A	A	-2.26
L162C	A	-2.26
L81W	A	-2.26
M126T	A	-2.26
L151V	A	-2.25
M82C	A	-2.25
W57N	A	-2.25
L151C	A	-2.24
L81N	A	-2.24
L155A	A	-2.22
L89A	A	-2.22
V129C	A	-2.21
L162W	A	-2.19
L167A	A	-2.18
L70G	A	-2.18
L96V	A	-2.18
L133W	A	-2.17
V140N	A	-2.17
L122V	A	-2.16
L155W	A	-2.16
L167D	A	-2.16
L46G	A	-2.15
L48N	A	-2.15
L78V	A	-2.15
L96W	A	-2.15
F51I	A	-2.14
L166V	A	-2.14
L89W	A	-2.14
W38N	A	-2.14
L111D	A	-2.13
L151N	A	-2.13
L177W	A	-2.13
F51P	A	-2.12
L159V	A	-2.12
A170G	A	-2.11
A47G	A	-2.1
L167E	A	-2.1
L78M	A	-2.1
M126N	A	-2.1
Y180C	A	-2.1
L115W	A	-2.09
L55V	A	-2.09
C130S	A	-2.08
L155R	A	-2.08
L162V	A	-2.08
L61S	A	-2.08
A118G	A	-2.07
L100D	A	-2.07
L177C	A	-2.07
W52R	A	-2.07
A118H	A	-2.06
F283G	A	-2.06
Y54R	A	-2.06
L61W	A	-2.05
L78F	A	-2.04
L78W	A	-2.03
M82S	A	-2.03
Y180V	A	-2.03
A47H	A	-2.02
Y54K	A	-2.02
L111E	A	-2.01
V58A	A	-2.01
W38Q	A	-2.01
A170H	A	-2
A184H	A	-2
L100E	A	-2
L48W	A	-2
L55W	A	-2
Y136K	A	-2
Y180K	A	-2
G49D	A	-1.99
L122R	A	-1.99
L177R	A	-1.99
L61C	A	-1.99
M86D	A	-1.99
V140S	A	-1.99
V65C	A	-1.99
L122W	A	-1.98
W57Q	A	-1.98
L100A	A	-1.97
L122F	A	-1.97
L155K	A	-1.97
V129T	A	-1.97
I195G	A	-1.96
L115V	A	-1.96
L177K	A	-1.96
V74E	A	-1.96
W52V	A	-1.96
A118T	A	-1.95
F51H	A	-1.95
I268G	A	-1.95
L173K	A	-1.95
L61A	A	-1.95
L61V	A	-1.95
T85S	A	-1.95
W44C	A	-1.95
W57K	A	-1.95
L133K	A	-1.94
L173V	A	-1.94
L81Q	A	-1.94
L96R	A	-1.94
V129A	A	-1.94
V129E	A	-1.94
V140E	A	-1.94
V74A	A	-1.94
L81R	A	-1.93
V58E	A	-1.93
L133V	A	-1.92
L159W	A	-1.92
L155Q	A	-1.91
L167T	A	-1.91
R137K	A	-1.91
V74W	A	-1.91
Y92K	A	-1.91
L133R	A	-1.9
L173W	A	-1.9
V65A	A	-1.9
A170T	A	-1.89
L111A	A	-1.89
L111N	A	-1.89
L166W	A	-1.89
L167N	A	-1.89
L173R	A	-1.89
L55R	A	-1.89
L61T	A	-1.89
L81K	A	-1.89
M82W	A	-1.89
V65N	A	-1.89
L155V	A	-1.88
L159K	A	-1.88
L166K	A	-1.88
L69V	A	-1.88
R235H	A	-1.88
A47N	A	-1.87
D125F	A	-1.87
L159R	A	-1.87
L167C	A	-1.87
L167K	A	-1.87
L55F	A	-1.87
L78R	A	-1.87
L89R	A	-1.87
G123D	A	-1.86
L122P	A	-1.86
L133Y	A	-1.86
L55K	A	-1.86
L96K	A	-1.86
M82E	A	-1.86
R176F	A	-1.86
V65E	A	-1.86
L115R	A	-1.85
L166P	A	-1.85
L166R	A	-1.85
W44F	A	-1.85
W57R	A	-1.85
Y92C	A	-1.85
A47T	A	-1.84
L100S	A	-1.84
L122K	A	-1.84
L151R	A	-1.84
L162K	A	-1.84
L48A	A	-1.84
L55P	A	-1.84
L8G	A	-1.84
M82T	A	-1.84
Y136V	A	-1.84
Y54A	A	-1.84
A118N	A	-1.83
D125H	A	-1.83
F51R	A	-1.83
F51V	A	-1.83
L111C	A	-1.83
L115K	A	-1.83
L173Y	A	-1.83
L177A	A	-1.83
L78Y	A	-1.83
L89K	A	-1.83
Q66D	A	-1.83
V65W	A	-1.83
Y180R	A	-1.83
D125S	A	-1.82
L115Y	A	-1.82
L167V	A	-1.82
L177Q	A	-1.82
L78K	A	-1.82
M82N	A	-1.82
V140W	A	-1.82
W57V	A	-1.82
Y136R	A	-1.82
L151K	A	-1.81
L69K	A	-1.81
R163G	A	-1.81
W57C	A	-1.81
L155Y	A	-1.8
L162R	A	-1.8
M126W	A	-1.8
M86C	A	-1.8
V129W	A	-1.8
V140A	A	-1.8
L100K	A	-1.79
L78P	A	-1.79
W38K	A	-1.79
W44I	A	-1.79
W44Y	A	-1.79
Y136L	A	-1.79
Y180L	A	-1.79
L111K	A	-1.78
L151Q	A	-1.78
L232A	A	-1.78
L48T	A	-1.78
L69R	A	-1.78
W44L	A	-1.78
L151Y	A	-1.77
M126E	A	-1.77
M126R	A	-1.77
T75S	A	-1.77
W57P	A	-1.77
Y136C	A	-1.77
A47Q	A	-1.76
L159P	A	-1.76
L162F	A	-1.76
L166F	A	-1.76
L55Y	A	-1.76
L61D	A	-1.76
M86E	A	-1.76
R132G	A	-1.76
W57I	A	-1.76
L69Y	A	-1.75
R163S	A	-1.75
A118Q	A	-1.74
C130G	A	-1.74
E88W	A	-1.74
G131E	A	-1.74
G187D	A	-1.74
L122Y	A	-1.74
R242H	A	-1.74
Y92V	A	-1.74
L133F	A	-1.73
L162Y	A	-1.73
W38L	A	-1.73
W52H	A	-1.73
Y180P	A	-1.73
K93G	A	-1.72
L100T	A	-1.72
L81F	A	-1.72
R110H	A	-1.72
D125Y	A	-1.71
L159F	A	-1.71
L81Y	A	-1.71
R168H	A	-1.71
R190H	A	-1.71
W52P	A	-1.71
L173P	A	-1.7
L89Y	A	-1.7
A170D	A	-1.69
L159Y	A	-1.69
L162P	A	-1.69
L96Y	A	-1.69
R231H	A	-1.69
W38I	A	-1.69
Y180I	A	-1.69
Y92R	A	-1.69
E68G	A	-1.68
K93S	A	-1.68
V250G	A	-1.68
V58T	A	-1.68
W38D	A	-1.68
Y180H	A	-1.68
L115F	A	-1.67
L61K	A	-1.67
L81P	A	-1.67
R108G	A	-1.67
T148G	A	-1.67
V58W	A	-1.67
L115P	A	-1.66
L173F	A	-1.66
L232S	A	-1.66
L279S	A	-1.66
L46A	A	-1.66
W52F	A	-1.66
F275G	A	-1.65
F283A	A	-1.65
L111T	A	-1.65
T75H	A	-1.65
W38E	A	-1.65
M86H	A	-1.64
W38F	A	-1.64
W52L	A	-1.64
Y136I	A	-1.64
Y136P	A	-1.64
L100N	A	-1.63
A184D	A	-1.62
A184T	A	-1.62
L69F	A	-1.62
R152G	A	-1.62
W38C	A	-1.62
W57L	A	-1.62
Y92L	A	-1.62
A118W	A	-1.61
A47D	A	-1.61
F283S	A	-1.61
L69M	A	-1.61
L70A	A	-1.61
M126Q	A	-1.61
M290A	A	-1.61
R137G	A	-1.61
T85H	A	-1.61
V134G	A	-1.61
W52C	A	-1.61
Y54H	A	-1.61
R176K	A	-1.6
R292H	A	-1.6
R79H	A	-1.6
V140T	A	-1.6
G131D	A	-1.59
L199G	A	-1.59
L100C	A	-1.58
L166Y	A	-1.58
L167Q	A	-1.58
L89V	A	-1.58
V287G	A	-1.58
V65T	A	-1.58
F51C	A	-1.57
G123E	A	-1.57
L177Y	A	-1.57
R152F	A	-1.57
R246H	A	-1.57
V74Q	A	-1.57
A47K	A	-1.56
E139G	A	-1.56
R176G	A	-1.56
L111V	A	-1.55
L61Q	A	-1.55
R137F	A	-1.55
R196H	A	-1.55
W52I	A	-1.55
A47W	A	-1.54
E68S	A	-1.54
L100P	A	-1.54
L111Q	A	-1.54
L167Y	A	-1.54
R132S	A	-1.54
R154H	A	-1.54
V74F	A	-1.54
W228G	A	-1.54
E88G	A	-1.53
G123W	A	-1.53
L151P	A	-1.53
R108S	A	-1.53
R233H	A	-1.53
V129Q	A	-1.53
W294G	A	-1.53
A170N	A	-1.52
A184W	A	-1.52
E88H	A	-1.52
L46S	A	-1.52
W282G	A	-1.52
Y92P	A	-1.52
A118K	A	-1.51
D128H	A	-1.51
M82Q	A	-1.51
M86Y	A	-1.51
R160H	A	-1.51
T148H	A	-1.51
W57F	A	-1.51
Y136H	A	-1.51
E84H	A	-1.5
G218V	A	-1.5
L100Q	A	-1.5
L61E	A	-1.5
L70S	A	-1.5
R121H	A	-1.5
R152S	A	-1.5
R258H	A	-1.5
R56G	A	-1.5
T85Q	A	-1.5
V58Q	A	-1.5
A118D	A	-1.49
A184G	A	-1.49
L69P	A	-1.49
L96F	A	-1.49
G145V	A	-1.48
T75W	A	-1.48
V140Q	A	-1.48
W38Y	A	-1.48
A156H	A	-1.47
E45S	A	-1.47
L100F	A	-1.47
L78I	A	-1.47
L96P	A	-1.47
R137S	A	-1.47
T243H	A	-1.47
V65F	A	-1.47
R121F	A	-1.46
V58Y	A	-1.46
V65Y	A	-1.46
V74R	A	-1.46
W44M	A	-1.46
R108W	A	-1.45
V129F	A	-1.45
V58F	A	-1.45
Y92H	A	-1.45
R176S	A	-1.44
V140H	A	-1.44
G123H	A	-1.43
M82Y	A	-1.43
R278H	A	-1.43
W38M	A	-1.43
Y92I	A	-1.43
A170W	A	-1.42
M86S	A	-1.42
R152H	A	-1.42
V140F	A	-1.42
L279A	A	-1.41
R33H	A	-1.41
T85F	A	-1.41
E88F	A	-1.4
E95G	A	-1.4
G123K	A	-1.4
L100Y	A	-1.4
Q66S	A	-1.4
R108K	A	-1.4
V65Q	A	-1.4
G15V	A	-1.39
G187E	A	-1.39
R50G	A	-1.39
S112H	A	-1.39
E68H	A	-1.38
K93N	A	-1.38
L151F	A	-1.38
M86T	A	-1.38
R185H	A	-1.38
S40H	A	-1.38
T85A	A	-1.38
T85W	A	-1.38
T243F	A	-1.37
V103G	A	-1.37
G131W	A	-1.36
G214V	A	-1.36
R43H	A	-1.36
T107H	A	-1.36
T85N	A	-1.36
V129Y	A	-1.36
W52Y	A	-1.36
D125R	A	-1.35
G49H	A	-1.35
L232D	A	-1.35
Q66G	A	-1.35
R121G	A	-1.35
R132F	A	-1.35
R50H	A	-1.35
A124W	A	-1.34
A170E	A	-1.34
E150G	A	-1.34
E284G	A	-1.34
R108H	A	-1.34
R137H	A	-1.34
R165H	A	-1.34
A170K	A	-1.33
E189G	A	-1.33
G191V	A	-1.33
L89F	A	-1.33
M82I	A	-1.33
Q174G	A	-1.33
R165G	A	-1.33
R56H	A	-1.33
V103F	A	-1.33
W282S	A	-1.33
W57Y	A	-1.33
D125W	A	-1.32
E288H	A	-1.32
G138V	A	-1.32
G183H	A	-1.32
G187Q	A	-1.32
G229H	A	-1.32
M126Y	A	-1.32
R132K	A	-1.32
V153G	A	-1.32
W282T	A	-1.32
A170S	A	-1.31
A47Y	A	-1.31
E114G	A	-1.31
E68F	A	-1.31
K87H	A	-1.31
L232W	A	-1.31
R163K	A	-1.31
T85Y	A	-1.31
V257G	A	-1.31
A80W	A	-1.3
C130A	A	-1.3
E68D	A	-1.3
E97G	A	-1.3
G187W	A	-1.3
K93T	A	-1.3
L261A	A	-1.3
Q119G	A	-1.3
Q59G	A	-1.3
R108C	A	-1.3
R132H	A	-1.3
T60H	A	-1.3
A47F	A	-1.29
G187V	A	-1.29
L9G	A	-1.29
M126K	A	-1.29
R137C	A	-1.29
W38H	A	-1.29
A118S	A	-1.28
A188W	A	-1.28
L111Y	A	-1.28
L166M	A	-1.28
M86I	A	-1.28
Q35G	A	-1.28
R137M	A	-1.28
R152K	A	-1.28
R163H	A	-1.28
T36H	A	-1.28
A118Y	A	-1.27
D172H	A	-1.27
G41V	A	-1.27
M86W	A	-1.27
R163C	A	-1.27
S62H	A	-1.27
V140C	A	-1.27
V254G	A	-1.27
V254W	A	-1.27
A188E	A	-1.26
A225Y	A	-1.26
K251H	A	-1.26
L167F	A	-1.26
L61N	A	-1.26
L70T	A	-1.26
R137W	A	-1.26
R163T	A	-1.26
R176H	A	-1.26
S241W	A	-1.26
V129R	A	-1.26
A117E	A	-1.25
A184S	A	-1.25
D171H	A	-1.25
D83H	A	-1.25
F283T	A	-1.25
G138H	A	-1.25
K175H	A	-1.25
Q181G	A	-1.25
S72W	A	-1.25
T75Q	A	-1.25
V134W	A	-1.25
D169W	A	-1.24
I195A	A	-1.24
I268A	A	-1.24
K93D	A	-1.24
M86P	A	-1.24
R56S	A	-1.24
V103W	A	-1.24
V58R	A	-1.24
A117W	A	-1.23
A184K	A	-1.23
A184Y	A	-1.23
L192G	A	-1.23
L70C	A	-1.23
M82P	A	-1.23
M86L	A	-1.23
R242G	A	-1.23
S72H	A	-1.23
V298G	A	-1.23
V301W	A	-1.23
E88S	A	-1.22
G131H	A	-1.22
G131V	A	-1.22
M126P	A	-1.22
S147H	A	-1.22
V287D	A	-1.22
V58C	A	-1.22
V65H	A	-1.22
A170Q	A	-1.21
A182W	A	-1.21
A184E	A	-1.21
D169H	A	-1.21
E45G	A	-1.21
G187H	A	-1.21
L32G	A	-1.21
S241Y	A	-1.21
V140Y	A	-1.21
V58H	A	-1.21
W282A	A	-1.21
A104W	A	-1.2
C130W	A	-1.2
E68W	A	-1.2
G296V	A	-1.2
L155F	A	-1.2
L232V	A	-1.2
L247G	A	-1.2
M126I	A	-1.2
M82L	A	-1.2
R152C	A	-1.2
R242K	A	-1.2
T148Q	A	-1.2
T75E	A	-1.2
A156W	A	-1.19
A184F	A	-1.19
E77G	A	-1.19
G296H	A	-1.19
K161H	A	-1.19
R108F	A	-1.19
R79G	A	-1.19
V103A	A	-1.19
A118F	A	-1.18
A184Q	A	-1.18
A47S	A	-1.18
K93H	A	-1.18
Q66H	A	-1.18
R50K	A	-1.18
S157H	A	-1.18
C130F	A	-1.17
G131K	A	-1.17
G138W	A	-1.17
G206V	A	-1.17
R108M	A	-1.17
A104F	A	-1.16
C130R	A	-1.16
D245H	A	-1.16
G123V	A	-1.16
L167P	A	-1.16
L70V	A	-1.16
M82H	A	-1.16
R108T	A	-1.16
R121W	A	-1.16
S241H	A	-1.16
T243W	A	-1.16
G229W	A	-1.15
L122M	A	-1.15
L61F	A	-1.15
R242F	A	-1.15
S94H	A	-1.15
A156G	A	-1.14
A234Y	A	-1.14
A80H	A	-1.14
A91Y	A	-1.14
F283V	A	-1.14
L177V	A	-1.14
R108A	A	-1.14
S193H	A	-1.14
S281H	A	-1.14
A156Y	A	-1.13
A234H	A	-1.13
A259Y	A	-1.13
A80Y	A	-1.13
D289H	A	-1.13
G123T	A	-1.13
K164H	A	-1.13
K90H	A	-1.13
S241F	A	-1.13
S314W	A	-1.13
S71H	A	-1.13
V74Y	A	-1.13
A124Y	A	-1.12
A303Y	A	-1.12
A47E	A	-1.12
Q119D	A	-1.12
R244H	A	-1.12
R278G	A	-1.12
T36G	A	-1.12
T75A	A	-1.12
A178H	A	-1.11
A47R	A	-1.11
G49E	A	-1.11
L46T	A	-1.11
L61P	A	-1.11
Q119H	A	-1.11
R132C	A	-1.11
R152T	A	-1.11
T85R	A	-1.11
A109Y	A	-1.1
A124E	A	-1.1
A182Y	A	-1.1
A18Y	A	-1.1
E189H	A	-1.1
G191H	A	-1.1
M126L	A	-1.1
M290H	A	-1.1
M82K	A	-1.1
S215W	A	-1.1
S308W	A	-1.1
S71W	A	-1.1
T75N	A	-1.1
V250F	A	-1.1
V287F	A	-1.1
A117H	A	-1.09
A156K	A	-1.09
A178K	A	-1.09
A234W	A	-1.09
E114H	A	-1.09
G138E	A	-1.09
G200H	A	-1.09
Q42G	A	-1.09
R176C	A	-1.09
R190F	A	-1.09
R50F	A	-1.09
V129H	A	-1.09
V250D	A	-1.09
V65R	A	-1.09
A117K	A	-1.08
A310Y	A	-1.08
A80K	A	-1.08
K260H	A	-1.08
L100H	A	-1.08
L159M	A	-1.08
L166I	A	-1.08
L199A	A	-1.08
R121K	A	-1.08
R160K	A	-1.08
R190K	A	-1.08
R56K	A	-1.08
S193Y	A	-1.08
T85E	A	-1.08
V287K	A	-1.08
A188G	A	-1.07
A259K	A	-1.07
A259W	A	-1.07
A274Y	A	-1.07
A277Y	A	-1.07
A91K	A	-1.07
E238G	A	-1.07
G200V	A	-1.07
K113H	A	-1.07
L111H	A	-1.07
L111P	A	-1.07
L133P	A	-1.07
P30F	A	-1.07
R196F	A	-1.07
R33G	A	-1.07
S193F	A	-1.07
V153F	A	-1.07
A120Y	A	-1.06
A178Y	A	-1.06
A227Y	A	-1.06
A234K	A	-1.06
C130Y	A	-1.06
E186H	A	-1.06
G187C	A	-1.06
G187T	A	-1.06
M126H	A	-1.06
R137T	A	-1.06
R165F	A	-1.06
R165K	A	-1.06
A80Q	A	-1.05
G123F	A	-1.05
G123Y	A	-1.05
L55M	A	-1.05
L61H	A	-1.05
P30W	A	-1.05
R196G	A	-1.05
R246K	A	-1.05
S157Y	A	-1.05
S193W	A	-1.05
V301G	A	-1.05
A118E	A	-1.04
A188H	A	-1.04
A188Y	A	-1.04
A255Y	A	-1.04
A259H	A	-1.04
A91H	A	-1.04
C130P	A	-1.04
G296T	A	-1.04
L111F	A	-1.04
R242A	A	-1.04
S112Y	A	-1.04
S72F	A	-1.04
V140P	A	-1.04
V257W	A	-1.04
A170Y	A	-1.03
A80E	A	-1.03
C130Q	A	-1.03
E230F	A	-1.03
E237F	A	-1.03
G138I	A	-1.03
G183W	A	-1.03
G187I	A	-1.03
G191I	A	-1.03
P285W	A	-1.03
Q174H	A	-1.03
R152A	A	-1.03
A117Y	A	-1.02
A259E	A	-1.02
A265F	A	-1.02
E189F	A	-1.02
E77S	A	-1.02
E97S	A	-1.02
G183T	A	-1.02
G183V	A	-1.02
G229V	A	-1.02
G306V	A	-1.02
L155P	A	-1.02
L232H	A	-1.02
L81M	A	-1.02
M126F	A	-1.02
R152M	A	-1.02
S94Y	A	-1.02
A217F	A	-1.01
E114F	A	-1.01
E95F	A	-1.01
G131I	A	-1.01
G187L	A	-1.01
G191W	A	-1.01
L122I	A	-1.01
L70K	A	-1.01
M82F	A	-1.01
Q119S	A	-1.01
R154K	A	-1.01
S71F	A	-1.01
S72Y	A	-1.01
A124F	A	-1
A170F	A	-1
A188K	A	-1
A211F	A	-1
A277F	A	-1
A303F	A	-1
E186F	A	-1
G138K	A	-1
G191L	A	-1
G240V	A	-1
L261W	A	-1
R154G	A	-1
R160G	A	-1
R79K	A	-1
T307W	A	-1
V134F	A	-1
V287W	A	-1
W57E	A	-1
A178F	A	-0.99
A18F	A	-0.99
A217Y	A	-0.99
A265Y	A	-0.99
A272Y	A	-0.99
C130H	A	-0.99
G123Q	A	-0.99
G123R	A	-0.99
G138D	A	-0.99
L61Y	A	-0.99
R121A	A	-0.99
R196K	A	-0.99
T75R	A	-0.99
V153I	A	-0.99
V250W	A	-0.99
A156F	A	-0.98
A274F	A	-0.98
A310F	A	-0.98
D125Q	A	-0.98
G131L	A	-0.98
G138F	A	-0.98
G138L	A	-0.98
G187S	A	-0.98
G191F	A	-0.98
G206F	A	-0.98
L70W	A	-0.98
L89P	A	-0.98
M236G	A	-0.98
M86F	A	-0.98
P285G	A	-0.98
R137A	A	-0.98
V254F	A	-0.98
V298W	A	-0.98
V74H	A	-0.98
A104Y	A	-0.97
A120F	A	-0.97
A194Y	A	-0.97
A234F	A	-0.97
A23F	A	-0.97
A23Y	A	-0.97
A265K	A	-0.97
A272F	A	-0.97
A295W	A	-0.97
A295Y	A	-0.97
A304Y	A	-0.97
G240F	A	-0.97
P102F	A	-0.97
P285F	A	-0.97
Q34H	A	-0.97
R50S	A	-0.97
S157W	A	-0.97
T148W	A	-0.97
A210Y	A	-0.96
A295F	A	-0.96
A309W	A	-0.96
A80F	A	-0.96
E149F	A	-0.96
E150F	A	-0.96
E238F	A	-0.96
E88R	A	-0.96
F283I	A	-0.96
F283P	A	-0.96
G187K	A	-0.96
G206I	A	-0.96
N316W	A	-0.96
Q116H	A	-0.96
Q119N	A	-0.96
Q119T	A	-0.96
Q181H	A	-0.96
V134A	A	-0.96
V287E	A	-0.96
W294A	A	-0.96
A109W	A	-0.95
A142W	A	-0.95
A194F	A	-0.95
A194W	A	-0.95
A227F	A	-0.95
A255F	A	-0.95
C130V	A	-0.95
E139S	A	-0.95
E249F	A	-0.95
G131T	A	-0.95
G214I	A	-0.95
G41I	A	-0.95
G41W	A	-0.95
L115M	A	-0.95
L151H	A	-0.95
L232P	A	-0.95
L81H	A	-0.95
M82R	A	-0.95
T75D	A	-0.95
V153W	A	-0.95
V250K	A	-0.95
A156E	A	-0.94
A265H	A	-0.94
A304W	A	-0.94
E256F	A	-0.94
E284F	A	-0.94
E37F	A	-0.94
G123I	A	-0.94
G183N	A	-0.94
G296I	A	-0.94
G49W	A	-0.94
L70H	A	-0.94
L70P	A	-0.94
R190G	A	-0.94
S112W	A	-0.94
S281Y	A	-0.94
S94W	A	-0.94
V103Y	A	-0.94
A109F	A	-0.93
A142Y	A	-0.93
A182E	A	-0.93
C130K	A	-0.93
E252F	A	-0.93
E98F	A	-0.93
G138T	A	-0.93
K175R	A	-0.93
L286W	A	-0.93
L55H	A	-0.93
R121S	A	-0.93
R137V	A	-0.93
R246G	A	-0.93
S147W	A	-0.93
T11H	A	-0.93
V140I	A	-0.93
W57D	A	-0.93
Y180M	A	-0.93
A217W	A	-0.92
A225F	A	-0.92
A234E	A	-0.92
A255H	A	-0.92
A259F	A	-0.92
A295V	A	-0.92
A310W	A	-0.92
E262F	A	-0.92
E299F	A	-0.92
E67F	A	-0.92
E88D	A	-0.92
G145I	A	-0.92
G200Y	A	-0.92
G206L	A	-0.92
G296F	A	-0.92
G41L	A	-0.92
L115H	A	-0.92
L232E	A	-0.92
L232T	A	-0.92
L232Y	A	-0.92
V129I	A	-0.92
V134I	A	-0.92
V254I	A	-0.92
A142F	A	-0.91
A14F	A	-0.91
A182H	A	-0.91
A18W	A	-0.91
A211Y	A	-0.91
A309F	A	-0.91
C130N	A	-0.91
D53S	A	-0.91
E127F	A	-0.91
G214L	A	-0.91
K90R	A	-0.91
L162H	A	-0.91
L173H	A	-0.91
P285S	A	-0.91
R132A	A	-0.91
R132T	A	-0.91
R79A	A	-0.91
A91F	A	-0.9
E288F	A	-0.9
F283Q	A	-0.9
G187F	A	-0.9
G200K	A	-0.9
K161R	A	-0.9
K93C	A	-0.9
L167H	A	-0.9
L199T	A	-0.9
L78H	A	-0.9
P102W	A	-0.9
P285H	A	-0.9
T75F	A	-0.9
V134T	A	-0.9
V250H	A	-0.9
A14W	A	-0.89
A14Y	A	-0.89
A210F	A	-0.89
A225W	A	-0.89
A6W	A	-0.89
A7W	A	-0.89
E149G	A	-0.89
E84F	A	-0.89
E88K	A	-0.89
G123L	A	-0.89
G15I	A	-0.89
G183K	A	-0.89
G296K	A	-0.89
L155H	A	-0.89
L173M	A	-0.89
L177H	A	-0.89
L232F	A	-0.89
L279T	A	-0.89
L48Y	A	-0.89
M143G	A	-0.89
M290C	A	-0.89
P285Y	A	-0.89
Q174S	A	-0.89
Q35H	A	-0.89
Q59H	A	-0.89
R50A	A	-0.89
S62W	A	-0.89
T101F	A	-0.89
T60F	A	-0.89
V250E	A	-0.89
A117F	A	-0.88
A255K	A	-0.88
A304F	A	-0.88
G123A	A	-0.88
G131F	A	-0.88
G145L	A	-0.88
G15F	A	-0.88
G240I	A	-0.88
G296L	A	-0.88
I268W	A	-0.88
L133H	A	-0.88
L162I	A	-0.88
L69H	A	-0.88
Q66N	A	-0.88
R165S	A	-0.88
T148F	A	-0.88
V179W	A	-0.88
A120W	A	-0.87
A182F	A	-0.87
A188F	A	-0.87
A210W	A	-0.87
A265W	A	-0.87
A272H	A	-0.87
A91W	A	-0.87
D125K	A	-0.87
E249H	A	-0.87
G218F	A	-0.87
G229K	A	-0.87
L232K	A	-0.87
M86N	A	-0.87
P30Y	A	-0.87
R163M	A	-0.87
R56A	A	-0.87
T85C	A	-0.87
V153T	A	-0.87
V203W	A	-0.87
V301F	A	-0.87
V74I	A	-0.87
A178W	A	-0.86
A227W	A	-0.86
A234Q	A	-0.86
A23W	A	-0.86
A255W	A	-0.86
A272W	A	-0.86
E186G	A	-0.86
E197F	A	-0.86
E273F	A	-0.86
G123N	A	-0.86
G15L	A	-0.86
G200W	A	-0.86
I195T	A	-0.86
K164R	A	-0.86
L122H	A	-0.86
L177F	A	-0.86
V103H	A	-0.86
V103I	A	-0.86
A118V	A	-0.85
A178Q	A	-0.85
A259V	A	-0.85
A277W	A	-0.85
A303W	A	-0.85
D125N	A	-0.85
D171F	A	-0.85
D245F	A	-0.85
G200I	A	-0.85
G200L	A	-0.85
G206W	A	-0.85
L166H	A	-0.85
L279H	A	-0.85
L48H	A	-0.85
L55I	A	-0.85
M290Y	A	-0.85
Q59S	A	-0.85
S94F	A	-0.85
V250T	A	-0.85
A124Q	A	-0.84
A156Q	A	-0.84
A182Q	A	-0.84
A211W	A	-0.84
A274W	A	-0.84
A6Y	A	-0.84
E68T	A	-0.84
G145F	A	-0.84
G200T	A	-0.84
G240L	A	-0.84
G240W	A	-0.84
I268F	A	-0.84
L70F	A	-0.84
P30G	A	-0.84
P313W	A	-0.84
R176M	A	-0.84
R176T	A	-0.84
T107Y	A	-0.84
T60G	A	-0.84
V140R	A	-0.84
V24W	A	-0.84
V254Y	A	-0.84
V298F	A	-0.84
V312W	A	-0.84
A124V	A	-0.83
A309Y	A	-0.83
A7Y	A	-0.83
A80V	A	-0.83
A91G	A	-0.83
D125C	A	-0.83
G123S	A	-0.83
G15Y	A	-0.83
G229T	A	-0.83
G296W	A	-0.83
L261T	A	-0.83
L46W	A	-0.83
M236A	A	-0.83
M86Q	A	-0.83
Q64G	A	-0.83
R163A	A	-0.83
R165A	A	-0.83
T60W	A	-0.83
T75C	A	-0.83
V179I	A	-0.83
V20W	A	-0.83
V287H	A	-0.83
A117Q	A	-0.82
A188Q	A	-0.82
A194V	A	-0.82
D172F	A	-0.82
E139T	A	-0.82
E189V	A	-0.82
E84W	A	-0.82
E97T	A	-0.82
F283N	A	-0.82
G131Q	A	-0.82
G138Q	A	-0.82
G138Y	A	-0.82
G15W	A	-0.82
G187Y	A	-0.82
G229F	A	-0.82
G306I	A	-0.82
G306W	A	-0.82
L159H	A	-0.82
R132M	A	-0.82
S314Y	A	-0.82
S71Y	A	-0.82
T212F	A	-0.82
V203I	A	-0.82
V257T	A	-0.82
A104V	A	-0.81
A109V	A	-0.81
A120E	A	-0.81
A182V	A	-0.81
A217M	A	-0.81
E67G	A	-0.81
G183F	A	-0.81
G191Y	A	-0.81
G200C	A	-0.81
I195W	A	-0.81
L167R	A	-0.81
L177P	A	-0.81
L96H	A	-0.81
M86K	A	-0.81
T148N	A	-0.81
T243Y	A	-0.81
T36Y	A	-0.81
T60Y	A	-0.81
T75Y	A	-0.81
A178G	A	-0.8
A182K	A	-0.8
D53N	A	-0.8
E114R	A	-0.8
E114S	A	-0.8
E77N	A	-0.8
E95A	A	-0.8
E95S	A	-0.8
F283K	A	-0.8
G191T	A	-0.8
G206C	A	-0.8
G206Y	A	-0.8
G218I	A	-0.8
L81I	A	-0.8
Q66T	A	-0.8
R108I	A	-0.8
R163Q	A	-0.8
S308Y	A	-0.8
S94Q	A	-0.8
V257F	A	-0.8
V287T	A	-0.8
V74P	A	-0.8
A117D	A	-0.79
A184N	A	-0.79
A188D	A	-0.79
A259Q	A	-0.79
A91Q	A	-0.79
D169F	A	-0.79
D83F	A	-0.79
E263F	A	-0.79
E88T	A	-0.79
G123C	A	-0.79
G145W	A	-0.79
G187A	A	-0.79
G214W	A	-0.79
G229C	A	-0.79
G240Y	A	-0.79
G306F	A	-0.79
G41Y	A	-0.79
L46C	A	-0.79
L48F	A	-0.79
L48Q	A	-0.79
Q253H	A	-0.79
Q35S	A	-0.79
Q73H	A	-0.79
R176A	A	-0.79
S147Y	A	-0.79
T85D	A	-0.79
V208I	A	-0.79
A120Q	A	-0.78
A170V	A	-0.78
A225V	A	-0.78
A227I	A	-0.78
A234V	A	-0.78
A80T	A	-0.78
E105F	A	-0.78
E186Y	A	-0.78
E189Y	A	-0.78
E68R	A	-0.78
G131N	A	-0.78
G145M	A	-0.78
G191S	A	-0.78
G240C	A	-0.78
G41F	A	-0.78
G49Y	A	-0.78
L89H	A	-0.78
P285A	A	-0.78
P313F	A	-0.78
R108V	A	-0.78
R132W	A	-0.78
R56F	A	-0.78
S314F	A	-0.78
T307F	A	-0.78
V254K	A	-0.78
V257Y	A	-0.78
V298S	A	-0.78
A170R	A	-0.77
A184V	A	-0.77
A234G	A	-0.77
A23M	A	-0.77
D125T	A	-0.77
E238H	A	-0.77
E88N	A	-0.77
E88Y	A	-0.77
G131Y	A	-0.77
G200S	A	-0.77
G214F	A	-0.77
G229Y	A	-0.77
G306L	A	-0.77
G49R	A	-0.77
K164S	A	-0.77
L32W	A	-0.77
M236L	A	-0.77
M86R	A	-0.77
P201Y	A	-0.77
P311W	A	-0.77
T101W	A	-0.77
T26W	A	-0.77
T36C	A	-0.77
V134K	A	-0.77
V134S	A	-0.77
V287Y	A	-0.77
V298T	A	-0.77
A120I	A	-0.76
A274V	A	-0.76
E139R	A	-0.76
E288G	A	-0.76
E37G	A	-0.76
E45T	A	-0.76
E68N	A	-0.76
G187R	A	-0.76
G218L	A	-0.76
G218W	A	-0.76
G229D	A	-0.76
L159I	A	-0.76
L32F	A	-0.76
P311F	A	-0.76
R121Q	A	-0.76
R121Y	A	-0.76
R132I	A	-0.76
R137Q	A	-0.76
R152Q	A	-0.76
R190W	A	-0.76
R242W	A	-0.76
S147F	A	-0.76
T11F	A	-0.76
T148Y	A	-0.76
T36Q	A	-0.76
V208W	A	-0.76
V65P	A	-0.76
A117G	A	-0.75
A120V	A	-0.75
A227K	A	-0.75
A227Q	A	-0.75
A310M	A	-0.75
A80G	A	-0.75
A91E	A	-0.75
A91V	A	-0.75
D128F	A	-0.75
D248F	A	-0.75
E114T	A	-0.75
E95T	A	-0.75
G183Y	A	-0.75
G200F	A	-0.75
K280H	A	-0.75
K93F	A	-0.75
L232I	A	-0.75
L247W	A	-0.75
L70Y	A	-0.75
P30K	A	-0.75
T148C	A	-0.75
T212W	A	-0.75
T85K	A	-0.75
V134H	A	-0.75
V153K	A	-0.75
V250I	A	-0.75
V312F	A	-0.75
A124K	A	-0.74
A277V	A	-0.74
E238Y	A	-0.74
E97N	A	-0.74
G138R	A	-0.74
G187M	A	-0.74
L199W	A	-0.74
R137I	A	-0.74
T60C	A	-0.74
V250Y	A	-0.74
V287I	A	-0.74
Y54F	A	-0.74
A182I	A	-0.73
A184I	A	-0.73
A234I	A	-0.73
A7F	A	-0.73
E139N	A	-0.73
G138S	A	-0.73
G229S	A	-0.73
L202G	A	-0.73
L286A	A	-0.73
L46H	A	-0.73
L46P	A	-0.73
L48R	A	-0.73
Q35N	A	-0.73
R108Y	A	-0.73
R168K	A	-0.73
R168W	A	-0.73
R176Q	A	-0.73
R176Y	A	-0.73
S308F	A	-0.73
S62F	A	-0.73
V153Y	A	-0.73
V24F	A	-0.73
V58I	A	-0.73
Y136M	A	-0.73
A120K	A	-0.72
A18M	A	-0.72
A227H	A	-0.72
E114Q	A	-0.72
E95Q	A	-0.72
G145Y	A	-0.72
G240D	A	-0.72
G296Y	A	-0.72
G41M	A	-0.72
I195S	A	-0.72
K113F	A	-0.72
L70D	A	-0.72
M239G	A	-0.72
P102I	A	-0.72
P28W	A	-0.72
Q35D	A	-0.72
Q42S	A	-0.72
R152I	A	-0.72
R152Y	A	-0.72
R160W	A	-0.72
R165W	A	-0.72
R176I	A	-0.72
R176W	A	-0.72
R56T	A	-0.72
T307Y	A	-0.72
V103M	A	-0.72
V134M	A	-0.72
V257I	A	-0.72
A118I	A	-0.71
A178I	A	-0.71
A178V	A	-0.71
A227V	A	-0.71
A255I	A	-0.71
A259G	A	-0.71
A277I	A	-0.71
A309M	A	-0.71
D53K	A	-0.71
E84Y	A	-0.71
F275A	A	-0.71
G145C	A	-0.71
G187N	A	-0.71
G229R	A	-0.71
G306C	A	-0.71
K19F	A	-0.71
L144W	A	-0.71
L46F	A	-0.71
P102Y	A	-0.71
Q141F	A	-0.71
Q59N	A	-0.71
R108Q	A	-0.71
R190Y	A	-0.71
R196W	A	-0.71
R246W	A	-0.71
S40Y	A	-0.71
T11Y	A	-0.71
V134Y	A	-0.71
A104M	A	-0.7
A194I	A	-0.7
A225I	A	-0.7
A255E	A	-0.7
A47I	A	-0.7
D289F	A	-0.7
E150H	A	-0.7
E31G	A	-0.7
E45R	A	-0.7
E84R	A	-0.7
F51W	A	-0.7
G138C	A	-0.7
G138N	A	-0.7
G218M	A	-0.7
I195Y	A	-0.7
L162M	A	-0.7
L192W	A	-0.7
L279W	A	-0.7
L46V	A	-0.7
M236Y	A	-0.7
P220F	A	-0.7
Q119R	A	-0.7
R246A	A	-0.7
R50T	A	-0.7
T11W	A	-0.7
V257K	A	-0.7
V305W	A	-0.7
A117I	A	-0.69
A156T	A	-0.69
A188I	A	-0.69
A274I	A	-0.69
E249Y	A	-0.69
E299Y	A	-0.69
G131R	A	-0.69
G206K	A	-0.69
G218C	A	-0.69
K300H	A	-0.69
K87R	A	-0.69
L297W	A	-0.69
M290W	A	-0.69
P28F	A	-0.69
R132Q	A	-0.69
R137Y	A	-0.69
R152N	A	-0.69
R160A	A	-0.69
R160F	A	-0.69
R168F	A	-0.69
R185F	A	-0.69
R196A	A	-0.69
R242S	A	-0.69
S215F	A	-0.69
S215Y	A	-0.69
S72L	A	-0.69
T212Y	A	-0.69
V103L	A	-0.69
V20F	A	-0.69
V3W	A	-0.69
A109I	A	-0.68
A117V	A	-0.68
A156I	A	-0.68
A255Q	A	-0.68
A272I	A	-0.68
A80D	A	-0.68
C16L	A	-0.68
C16V	A	-0.68
E114Y	A	-0.68
E189P	A	-0.68
G183R	A	-0.68
G191M	A	-0.68
G41C	A	-0.68
K93A	A	-0.68
K93E	A	-0.68
L70I	A	-0.68
P201F	A	-0.68
Q271F	A	-0.68
Q293F	A	-0.68
R235G	A	-0.68
R246F	A	-0.68
S62Y	A	-0.68
V153H	A	-0.68
V153L	A	-0.68
V301I	A	-0.68
A109E	A	-0.67
A14M	A	-0.67
A156V	A	-0.67
A184M	A	-0.67
A18V	A	-0.67
A225E	A	-0.67
A255V	A	-0.67
A303V	A	-0.67
A6F	A	-0.67
E189W	A	-0.67
E288R	A	-0.67
G183C	A	-0.67
G191C	A	-0.67
G306Y	A	-0.67
G49S	A	-0.67
L151M	A	-0.67
L286F	A	-0.67
L46I	A	-0.67
L70Q	A	-0.67
M143A	A	-0.67
P30I	A	-0.67
Q174F	A	-0.67
Q276F	A	-0.67
Q76F	A	-0.67
R152W	A	-0.67
R190A	A	-0.67
R233G	A	-0.67
R50M	A	-0.67
R56N	A	-0.67
S71Q	A	-0.67
S72I	A	-0.67
S72Q	A	-0.67
S94G	A	-0.67
T243G	A	-0.67
T36N	A	-0.67
V10W	A	-0.67
V203F	A	-0.67
V65I	A	-0.67
W38R	A	-0.67
Y54P	A	-0.67
A104I	A	-0.66
A109K	A	-0.66
A124I	A	-0.66
A182M	A	-0.66
A188M	A	-0.66
A188V	A	-0.66
A194M	A	-0.66
A210M	A	-0.66
A225M	A	-0.66
A255M	A	-0.66
A259I	A	-0.66
A47M	A	-0.66
D169E	A	-0.66
D169Y	A	-0.66
E114N	A	-0.66
E186V	A	-0.66
E186W	A	-0.66
E31S	A	-0.66
E77T	A	-0.66
G191D	A	-0.66
G191K	A	-0.66
G206M	A	-0.66
G214Y	A	-0.66
G296Q	A	-0.66
G306M	A	-0.66
I195F	A	-0.66
L199F	A	-0.66
L297F	A	-0.66
L8W	A	-0.66
M236W	A	-0.66
Q146W	A	-0.66
Q174N	A	-0.66
R137N	A	-0.66
R50W	A	-0.66
S157G	A	-0.66
S157K	A	-0.66
S157T	A	-0.66
S40W	A	-0.66
S71G	A	-0.66
S72G	A	-0.66
S94K	A	-0.66
T243Q	A	-0.66
V129L	A	-0.66
Y136F	A	-0.66
A117C	A	-0.65
A142M	A	-0.65
A156R	A	-0.65
A156S	A	-0.65
A227E	A	-0.65
A265I	A	-0.65
A265V	A	-0.65
A47V	A	-0.65
A80I	A	-0.65
A91I	A	-0.65
C130I	A	-0.65
D172K	A	-0.65
E204F	A	-0.65
E238W	A	-0.65
E95N	A	-0.65
E95V	A	-0.65
G200M	A	-0.65
G218Y	A	-0.65
G229L	A	-0.65
G296C	A	-0.65
I268Y	A	-0.65
K164G	A	-0.65
K93Y	A	-0.65
L247F	A	-0.65
L297A	A	-0.65
L46K	A	-0.65
M236V	A	-0.65
M86V	A	-0.65
P285T	A	-0.65
Q116F	A	-0.65
Q17W	A	-0.65
Q181F	A	-0.65
Q302F	A	-0.65
Q59D	A	-0.65
Q64F	A	-0.65
R154A	A	-0.65
R56C	A	-0.65
S147Q	A	-0.65
S193G	A	-0.65
S94T	A	-0.65
T243N	A	-0.65
T75K	A	-0.65
V140M	A	-0.65
V153S	A	-0.65
V179F	A	-0.65
V203K	A	-0.65
V208F	A	-0.65
V254T	A	-0.65
A104E	A	-0.64
A118M	A	-0.64
A118R	A	-0.64
A156D	A	-0.64
A178E	A	-0.64
A182C	A	-0.64
A210I	A	-0.64
A210V	A	-0.64
A234L	A	-0.64
A272V	A	-0.64
A303I	A	-0.64
A6M	A	-0.64
C16F	A	-0.64
C16Y	A	-0.64
D172Y	A	-0.64
E106F	A	-0.64
E127Y	A	-0.64
E223F	A	-0.64
E237W	A	-0.64
E31Q	A	-0.64
E67Y	A	-0.64
E68Y	A	-0.64
E84D	A	-0.64
G183I	A	-0.64
G214M	A	-0.64
G229I	A	-0.64
L115I	A	-0.64
M236F	A	-0.64
P30D	A	-0.64
P30V	A	-0.64
Q135F	A	-0.64
Q205F	A	-0.64
Q264F	A	-0.64
Q76E	A	-0.64
R152P	A	-0.64
R154F	A	-0.64
R168A	A	-0.64
R185G	A	-0.64
S241Q	A	-0.64
S314L	A	-0.64
T107Q	A	-0.64
T107W	A	-0.64
T36F	A	-0.64
T36W	A	-0.64
T85I	A	-0.64
V103Q	A	-0.64
V203M	A	-0.64
V213W	A	-0.64
V254M	A	-0.64
V254S	A	-0.64
V257H	A	-0.64
V298I	A	-0.64
W5G	A	-0.64
Y54V	A	-0.64
A117M	A	-0.63
A188T	A	-0.63
A234D	A	-0.63
A259D	A	-0.63
E252W	A	-0.63
E256G	A	-0.63
E299W	A	-0.63
G131S	A	-0.63
G138M	A	-0.63
G206N	A	-0.63
K19W	A	-0.63
K2W	A	-0.63
K93Q	A	-0.63
[truncated: 4,025 more rows]
