# Supplementary material for: Orthogonal analysis of variants in APOE gene using in-silico approaches reveals novel disrupting variants
Source: Front Bioinform. 2023 Apr 6;3:1122559. doi: 10.3389/fbinf.2023.1122559 (PMC10117898; doi:10.3389/fbinf.2023.1122559)
Supplement: Supplementary file 3 [file Table2.CSV]

Supplementary Table 2. All calculated scores for all 38 SAVs analyzed in the study.
CHROM	POS	ID	REF	ALT	CLINICAL SIGNIFICANCE	AAPOS	AAALT	REVIEW STATUS	gnomAD_exomes	gnomAD_genomes	GERP	FOLDX	CLSIG_BINARY	DYNAMUT	DYNAMUT_ABS	ALPHAFOLD	ESM	FOLDX_ABS	DDGUN	DDGUN_ABS	MAESTRO	MAESTRO_ABS
19	44907777	17849	G	A	Pathogenic	21	K	0	3.65E-05	1.97E-05	0.19517	185.076	1	0.21	0.21	5.112092753	4.855438709	6.016	0	0	0.4994	0.4994
19	44907894	17871	A	G	Pathogenic	60	A	0	1.20E-05	1.97E-05	0.41982	165.425	1	-0.34	0.34	3.00576441	3.190502167	13.635	-0.1	0.1	0.03316	0.03316
19	44908751	17874	G	A	Pathogenic	152	Q	0	3.17E-05	3.29E-05	0.23776	185.714	1	-0.57	0.57	3.677962526	5.099588394	6.654	-0.7	0.7	0.58502	0.58502
19	44908756	17850	C	A	Pathogenic	154	S	0	1.28E-05	4.60E-05	0.68917	138.744	1	-0.64	0.64	4.201547802	7.833613396	40.316	-0.6	0.6	-0.00904	0.00904
19	44908784	17865	G	A	Pathogenic	163	H	0	6.48E-06	.	0.46726	167.822	1	-1.02	1.02	10.28890131	6.512854099	11.238	-0.4	0.4	1.10419	1.10419
19	44908784	17879	G	C	Pathogenic	163	P	0	.	.	0.46726	165.379	1	-0.48	0.48	9.319624859	10.29606819	13.681	-1.2	1.2	2.15697	2.15697
19	44908786	17858	A	C	Pathogenic	164	Q	0	6.51E-06	.	0.16736	171.936	1	-0.39	0.39	3.783195303	7.207942963	7.124	0.4	0.4	-0.44553	0.44553
19	44908786	17857	A	G	Pathogenic	164	E	0	.	.	0.16736	187.14	1	-0.37	0.37	3.36657014	8.416371346	8.08	0.3	0.3	-0.32688	0.32688
19	44909032	17859	C	T	Pathogenic	246	C	0	4.16E-05	9.86E-05	0.04606	167.365	1	-0.1	0.1	5.399090279	7.748412132	11.695	-0.3	0.3	0.64316	0.64316
19	44909171	17875	G	A	Pathogenic	292	H	0	4.47E-06	.	0.20717	172.113	1	-1.36	1.36	4.156709786	5.993863106	6.947	-0.1	0.1	0.63859	0.63859
19	44909236	17876	A	C	Pathogenic	314	R	0	9.49E-05	6.57E-05	0.04823	146.637	1	-0.16	0.16	6.323312561	4.400081635	32.423	0	0	0.17662	0.17662
19	44907807	440842	G	A	Likely_benign	31	K	1	1.20E-04	4.73E-04	0.22423	147.626	0	-0.48	0.48	3.718998704	5.359884739	31.434	-0.1	0.1	1.4218	1.4218
19	44909057	478872	T	A	Benign/Likely_benign	254	E	0	4.52E-04	4.73E-04	0.39892	198.873	0	0.09	0.09	4.536074461	5.529951096	19.813	-0.6	0.6	-0.75897	0.75897
19	44907843	17880	C	T	Likely_pathogenic	43	C	1	7.99E-06	.	0.4302	146.07		0.13	0.13	3.578546182	6.664535522	32.99	-0.2	0.2	0.23973	0.23973
19	44907853	242765	T	C	Conflicting_interpretations_of_pathogenicity	46	P	1	2.51E-03	1.93E-03	0.02218	186.803		-0.09	0.09	3.564191438	3.105635881	7.743	-0.4	0.4	0.71915	0.71915
19	44907864	451406	C	A	Uncertain_significance	50	S	1	3.99E-06	6.57E-06	0.31092	169.375		-0.69	0.69	4.390232025	4.014567852	9.685	-0.5	0.5	0.37374	0.37374
19	44907883	1320334	G	A	Uncertain_significance	56	H	1	1.20E-05	6.57E-06	0.13216	155.175		-1.13	1.13	5.229843586	3.855452776	23.885	-0.1	0.1	0.295	0.295
19	44908601	478905	C	G		102	R	0	2.84E-05	2.63E-05	0.76624	159.359		0.14	0.14	34.51004031	7.444920063	19.701	-1	1	0.03488	0.03488
19	44908631	1315880	C	A	Uncertain_significance	112	Y	1	2.61E-05	4.60E-05	0.04692	181.824		-0.81	0.81	31.99367362	6.892037392	2.764	1.3	1.3	-0.85484	0.85484
19	44908645	478851	G	A		117	T	0	.	.	0.76624	172.082		-0.8	0.8	3.918090639	6.148217201	6.978	0.1	0.1	0.24718	0.24718
19	44908660	88639	C	A	not_provided	122	M	0	.	6.57E-06	0.73169	167.887		-0.87	0.87	4.041169416	6.800646782	11.173	-1.2	1.2	1.17575	1.17575
19	44908684	17864	T	C	Conflicting_interpretations_of_pathogenicity|_other|_risk_factor	130	R	1	1.38E-01	1.57E-01	0.07824	169.279		-1.07	1.07	33.81311565	0	9.781	1.7	1.7	1.04909	1.04909
19	44908690	1317910	C	T	Uncertain_significance	132	C	1	.	2.63E-05	0.73169	172.491		-0.77	0.77	5.663935291	8.258517265	6.569	-1.5	1.5	1.1493	1.1493
19	44908718	917851	A	G	Uncertain_significance	141	R	0	.	.	0.04823	168.126		0.1	0.1	17.47605264	4.437970161	10.934	0.1	0.1	0.1331	0.1331
19	44908730	478904	G	A	Uncertain_significance	145	D	1	1.58E-04	1.45E-04	0.45673	185.011		-0.11	0.11	34.37520181	4.970796585	5.951	0	0	-0.05391	0.05391
19	44908747	88640	C	A	not_provided	151	M	0	6.36E-06	6.57E-06	0.68917	172.009		-0.59	0.59	5.546933485	5.757544994	7.051	-0.7	0.7	0.97762	0.97762
19	44908757	375636	G	T	Likely_pathogenic	154	L	1	.	.	0.68917	169.192		0.31	0.31	6.451570135	7.315376282	9.868	-0.1	0.1	-0.02003	0.02003
19	44908774	487346	C	T		160	C	0	.	.	0.61157	167.533		-0.02	0.02	9.113330674	9.57057476	11.527	-0.5	0.5	0.37947	0.37947
19	44908783	17851	C	T	Conflicting_interpretations_of_pathogenicity	163	C	1	1.42E-03	6.43E-03	0.46726	158.805		-0.86	0.86	8.304792527	9.630592346	20.255	-1.1	1.1	1.00524	1.00524
19	44908790	1077013	G	C	Likely_pathogenic	165	P	1	.	.	0.46726	169.08		-0.49	0.49	4.335705651	10.53263855	9.98	-1	1	1.0323	1.0323
19	44908804	478850	G	C		170	P	0	.	.	0.21461	172.485		-0.27	0.27	4.396302377	7.198854446	6.575	-0.6	0.6	1.71971	1.71971
19	44908822	17848	C	T	drug_response	176	C	3	6.15E-02	7.79E-02	0.68647	145.262		-0.68	0.68	6.139047944	1.321071386	33.798	-0.9	0.9	0.47557	0.47557
19	44908844	1341575	G	C	Likely_pathogenic	183	A	1	.	.	0.68647	170.727		-0.4	0.4	5.236370655	2.007456064	8.333	0.9	0.9	-0.01476	0.01476
19	44908984	1315806	G	A	Uncertain_significance	230	K	2	1.55E-05	1.97E-05	0.19998	172.712		-0.08	0.08	4.693898459	6.172629833	6.348	-0.1	0.1	0.30367	0.30367
19	44909021	478870	G	A		242	Q	0	.	6.58E-06	0.02632	176.195		-0.68	0.68	2.304418395	3.147108793	2.865	0	0	-0.37327	0.37327
19	44909080	478832	G	A		262	K	0	2.05E-04	1.18E-04	0.56077	200.464		-0.13	0.13	4.521231746	6.013109207	21.404	-0.1	0.1	0.19079	0.19079
19	44909083	478838	G	A		263	K	0	2.03E-04	1.18E-04	0.12827	164.989		0.12	0.12	1.528999777	5.975306988	14.071	0	0	0.28179	0.28179
19	44909101	478884	C	G	Uncertain_significance	269	G	1	3.87E-04	3.02E-04	0.31266	140.928		-0.25	0.25	4.297937128	5.703449726	38.132	-0.2	0.2	0.11803	0.11803
