# Supplementary material for: Orthogonal analysis of variants in APOE gene using in-silico approaches reveals novel disrupting variants
Source: Front Bioinform. 2023 Apr 6;3:1122559. doi: 10.3389/fbinf.2023.1122559 (PMC10117898; doi:10.3389/fbinf.2023.1122559)
Supplement: Supplementary file 4 [file Table1.CSV]

Supplementary Table 1.Runtime for all the tools used in the study in making a prediction on a single SAV on APOE protein sequence.
Predictor	Time (second)
LocalColabFold*	189
ESM	0.00044
FoldX	2
DynaMut2	9
DDGun	4
Maestro	0.1
GERP	Pre-calculated
* LocalColabFold uses MMseqs2 web service for multiple sequence alignment, which may see substantial increase in the runtime when you reach your rate limit.
